# Supplementary material for: Serum IgG Antibody Levels to Periodontal Microbiota Are Associated with Incident Alzheimer Disease
Source: PLoS One. 2014 Dec 18;9(12):e114959. doi: 10.1371/journal.pone.0114959 (PMC4270775; doi:10.1371/journal.pone.0114959)
Supplement: S1 Data — This dataset provides the periodontal antibody levels (ng/ml) for all 219 participants included in this study. (XLSX) [file pone.0114959.s004.xlsx]

## Sheet: Sheet1
	Pt.#	AaY4	An	Tf	Cr	En	Pg 381	Td
	1	48.3037	0	0	0	73.7513	0.635477	0
	2	143.428	0	311.064	148.036	84.8251	121.567	73.3392
	3	249.286	0	16.0545	0	26.7417	12.125	21.5834
	4	379.813	0	153.959	228.126	211.741	130.31	14.2654
	5	295.322	0	44.243	43.3092	25.0554	27.1239	61.1494
	6	172.746	0	0	0	18.2731	0	11.3873
	7	93.8933	40.7034	139.562	402.36	1498.66	405.035	122.288
	8	467.687	45.7568	482.678	131.842	984.234	199.714	263.132
	9	28.7569	0	144.074	24.7855	43.0597	23.5166	34.7986
	10	30.7607	0	60.4876	23.5588	433.927	40.804	111.855
	11	192.395	0	175.31	50.3118	548.251	76.6182	225.639
	12	176.933	0	0	0	74.5877	0	41.7116
	13	23.5573	0	62.3138	6.48106	171.128	28.5527	64.185
	14	65.8319	0	101.952	343.195	287.9	286.407	83.0266
	15	55.2862	0	20.4236	134.178	383.318	208.437	63.2131
	16	0	8.72657	233.02	144.302	24564.1	190.589	346.368
	17	241.174	0	53.7174	3.72703	597.146	17.1374	74.1239
	18	1494.2	95.6535	705.266	414.276	28106	509.151	1212.37
	19	155.82	0	47.054	463.88	0	310.54	35.49
	20	106.941	0	170.02	38.3972	12.2361	65.043	51.3074
	21	73.036	0	101.624	417.693	86.586	594.034	105.565
	22	27.1213	0	168.762	156.724	520.7	315.787	156.673
	23	24.657	0	28.5892	57.8603	109.159	38.0719	70.0225
	24	6.567	0	144.003	18.667	116.967	6.21336	48.7226
	25	4.58703	0	0	1.21899	29.1217	0	31.0792
	26	3.05149	0	56.7043	344.02	604.88	243.354	109.559
	27	217.457	21.7139	497.65	644.052	696.018	959.299	462.607
	28	58.9841	0	324.655	116.997	2680.2	171.954	433.519
	29	0	0	16.5168	0	494.29	8.04355	78.9914
	30	29.1072	0	103.597	234.093	99.7474	226.031	27.1801
	31	66.4943	37.7317	338.524	490.831	8632.4	588.355	268.37
	32	227.052	0	95.596	2378.93	589.911	1392.21	117.515
	33	14.1778	0	107.766	134.009	24.4754	104.058	19.5632
	34	13.4862	0	91.7687	24.0755	294.472	51.6623	104.945
	35	214.626	0	127.369	174.975	2.87619	141.248	83.8087
	36	0	2.34416	0	564.649	18.517	451.088	0
	37	356.284	2.58461	68.5765	0	0	0	73.0099
	38	680.578	0	15.258	366.732	0	307.585	0
	39	424.525	2.99263	42.3655	0	318.425	0	0
	40	53.9573	2.97631	901.445	888.715	44168.4	496.429	609.492
	41	1424.17	0	63.7821	1402.86	826.063	900.543	216.595
	42	526.918	0	1038.75	1048.33	40502.1	691.372	995.152
	43	150.828	0	376.693	802.589	919.535	185.899	142.174
	44	475.682	81.0986	1406.14	16419.4	28267	15398.8	1322.93
	45	166.589	0.940564	0	7.66675	6.19445	3.73706	0
	46	19.5989	0	0	0	1204.08	0	0
	47	850.944	0.32561	9.46496	0	264.407	0	25.0608
	48	442.316	52.7176	1106.75	165.564	1609.57	249.786	803.273
	49	564.861	0	392.362	14.3071	12.2129	0	7.11601
	50	253.674	2.30743	18.8027	0	622.892	0	0
	51	0	1.07046	8.78306	942.833	508.989	447.943	0
	52	0	0	0	87.2446	0	1.42625	0
	53	482.552	0	303.486	24.6388	646.427	0	125.821
	54	763.464	338.169	9475.56	6145.1	42200.2	7896.3	2460.76
	55	868.407	0	247.584	0	514.71	0	0
	56	387.173	0	329.171	0	4573.48	9.30243	192.411
	57	170.266	1.43412	259.798	144.366	1230.65	59.3367	129.134
	58	623.604	0	1502.65	459.5	17390.4	668.936	1602.43
	59	1773.8	1.54061	921.805	1.84088	1214.89	0	234.809
	60	702.092	0	96.3995	514.403	487.891	484.273	11.5646
	61	492.943	0	117.441	2676.15	136.71	1661.61	160.163
	62	456.106	0	30.9502	117.403	709.124	35.5942	0
	63	1678.45	136.159	559.756	9630.34	3369.92	9821.16	547.741
	64	192.834	0	129.118	630.701	1032.69	402.693	8.68151
	65	275.795	1.32205	0	0	7.85977	0	0
	66	216.874	99.0523	1089.53	2251.12	18819.8	1207.91	962.575
	67	320.612	0	197.484	44.9677	1016.47	0	29.1237
	68	121.509	0	7.67343	7.80829	2029.69	0	0
	69	393.603	53.1726	241.336	41.0874	221.397	94.0696	94.0658
	70	346.468	75.7357	477.661	759.089	205.39	1045.94	56.4112
	71	278.57	98.3371	320.809	146.742	153.899	129.84	95.2696
	72	9284.94	516.333	678.206	183.473	1070.31	345.837	592.265
	73	352.779	1203.75	1192.96	354.134	7892.47	800.378	1112.55
	74	78.9859	153.856	195.882	68.8724	390.093	132.272	134.343
	75	408.068	368.512	283.694	222.9	868.068	340.509	267.068
	76	129.977	146.532	131.422	344.487	333.879	319.061	97.455
	77	65.2133	383.537	436.682	104.627	961.081	236.238	400.395
	78	169.889	160.63	239.347	1512.98	580.678	1217.45	197.293
	79	230.253	8.30007	51.6822	224.104	46.7521	166.974	63.6881
	80	246.05	274.943	247.244	97.6328	1168.42	225.949	361.066
	81	558.64	601.567	510.076	81.3959	1506.67	347.292	599.998
	82	93.1613	684.08	535.268	84.6902	5093.21	387.735	825.392
	83	4283	186.879	224.603	123.586	365.894	178.653	270.642
	84	1033.22	916.251	715.31	1196.22	2085.76	1552.34	1057.25
	85	397.914	671.087	791.821	4959.63	1098.17	4138.85	1112.15
	86	368.73	373.051	340.932	1179.34	844.218	1020.73	434.217
	87	232.554	31.1395	327.679	679.458	141.783	672.06	136.288
	88	95.3853	120.498	980.443	88.76	463.571	143.129	222.365
	89	132.118	329.519	311.325	179.55	1007.66	294.922	323.332
	90	64.6885	153.846	163.632	48.4481	451.002	149.869	124.692
	91	639.064	380.917	892.342	452.79	573.536	508.508	638.176
	92	223.97	169.638	165.691	90.662	1323.51	124.106	187.154
	93	39.9247	36.7579	151.806	0	49.4539	0	36.6141
	94	158.473	7.62569	32.3355	34.8469	67.1941	16.9234	11.3822
	95	25.092	67.0705	211.231	39.1796	122.137	64.4813	103.871
	96	771.816	298.306	131.869	386.056	476.549	514.451	256.563
	97	168.206	236.943	423.893	84.8956	649.559	127.449	211.576
	98	391.319	346.68	516.841	778.15	1018.22	659.701	570.041
	99	114.508	299.042	354.173	146.136	541.704	219.594	388.331
	100	203.197	152.465	171.442	135.877	562.604	148.899	175.182
	101	967.736	0	13.0997	1368.53	30.948	948.561	19.8533
	102	4121.65	13.3146	224.308	111.062	127.296	68.8821	160.367
	103	0	0	0	172.317	0	187.996	0
	104	248.378	9.57914	39.0736	2546.09	373.952	2015.82	29.9617
	105	237.122	89.2364	242.943	5842.89	158.711	3936.5	384.398
	106	169.165	223.975	31.4022	742.616	441.791	573.096	151.553
	107	336.047	500.125	308.593	338.301	19938.6	435.479	283.176
	108	188.958	0	0	51.9254	34.8865	96.9467	0
	109	186.412	0	0	5073.07	0	2692.45	0
	110	605.5	5.48645	128.608	312.143	92.3691	193.516	7.84636
	111	827.766	29.371	146.439	640.139	112.601	471.656	198.7
	112	319.602	479.159	220.255	63.2468	766.132	248.018	302.679
	113	509.077	336.947	250.928	352.349	3530.63	414.802	321.901
	114	308.765	741.806	841.197	3977.05	1293.03	3815.73	910.449
	115	377.045	112.403	117.611	1678.15	177.927	3552.1	83.3858
	116	539.674	860.889	324.312	134.244	26131.8	383.034	857.421
	117	372.29	3133.27	1019.24	345.123	75725	1142.55	1810.25
	118	653.266	542.747	307.734	324.436	1190.27	309.134	174.924
	119	199.591	0	0	125.803	10.3286	195.031	40.6903
	120	509.884	159.93	181.709	296.109	499.787	247.906	112.031
	121	268.088	131.744	0	242.057	148.388	248.415	133.593
	122	304.86	0	0	270.504	52.668	381.43	62.3879
	123	128.589	483.384	596.192	140.456	6656.13	309.602	431.491
	124	94.2698	262.827	91.8276	174.652	330.448	238.219	117.003
	125	89.4923	353.013	155.62	116.11	6107.74	186.113	255.642
	126	353.139	159.701	59.8517	382.024	349.715	341.406	250.253
	127	1960.78	982.482	725.141	550.047	9530	851.778	730.562
	128	296.655	100.314	0	0	93.9746	0	0
	129	572.551	162.964	28.71	0	3268.44	72.376	125.591
	130	193.923	0	176.261	203.84	41.7772	331.955	0
	131	621.225	210.855	200.518	257.221	701.865	259.844	175.312
	132	253.404	246.909	83.0515	0	961.172	146.456	253.956
	133	36.664	307.376	216.567	23.4432	4121.44	179.852	245.971
	134	260.653	60.0275	51.0583	26.2745	211.15	0	34.2352
	135	8.0186	0	48.3792	0	31.679	0	0
	136	0	74.8189	66.1203	0	735.968	51.6403	23.7274
	137	293.814	5.70808	11.206	385.528	6.88356	329.182	4.65845
	138	0	102.039	162.36	2422.31	124.063	2214.95	28.4597
	139	606.834	42.9914	22.7977	394.261	0	510.405	11.7846
	140	251.834	4.81764	0	1379.23	127.29	1106.11	240.325
	141	62.6552	686.897	264.754	360.816	701.582	484.335	476.967
	142	387.106	214.39	64.8839	1045.85	94.6083	1385.76	75.0004
	143	99.1961	261.519	266.061	196.776	225.292	214.19	153.686
	144	66.0388	97.2338	0	250.814	103.327	273.985	74.7823
	145	53.9613	7.5272	17.2233	13.7099	0	61.4248	45.9994
	146	319.469	290.913	393.59	5944.32	188.607	6995.17	252.084
	147	519.822	255.971	245.548	570.691	370.609	649.761	128.485
	148	442.428	549.165	123.847	945.458	590.682	918.02	251.3
	149	275.551	796.977	409.26	572.839	2246.25	794.703	598.848
	150	549.725	0	3.95172	24.2945	3.91577	48.8364	0
	151	556.991	729.929	400.428	344.022	1494.93	559.164	587.399
	152	172.951	714.322	493.422	294.995	896.165	605.117	342.916
	153	609.883	105.321	0	571.771	240.237	600.197	69.2338
	154	85.1688	211.025	141.263	135.876	145.034	284.143	490.607
	155	556.731	82.3765	343.112	829.466	52.878	831.172	62.4414
	156	129.776	442.354	108.348	4593.19	491.254	4866.92	230.646
	157	0	0	0	269.634	11.3037	355.494	0
	158	423.858	283.448	190.884	734.374	481.211	1868.93	266.411
	159	195.723	179.296	287.556	3525.08	243.859	4499.08	165.951
	160	83.0169	348.061	371.259	626.611	809.712	766.963	258.172
	161	80.1841	167.875	508.725	51.0194	327.408	160.699	154.388
	162	331.582	585.305	318.629	305.732	1075.86	557.629	285.925
	163	23.355	405.696	79.8883	215.155	680.54	337.03	189.22
	164	89.9459	200.185	278.495	410.615	605.698	185.678	95.5343
	165	340.084	342.264	540.327	551.502	1320.85	536.187	413.715
	166	97.645	280.533	306.169	667.798	931.799	586.727	215.689
	167	374.836	139.848	419.873	1222.85	187.372	865.327	208.768
	168	32.6611	706.152	508.523	765.046	3190.55	672.074	546.146
	169	0	153.271	189.803	1964.36	412.255	1722.45	59.3507
	170	655.254	536.76	438.693	551.814	3849.96	501.361	353.137
	171	336.504	3260.22	832.47	1544.86	12550.2	1863.32	1050.5
	172	263.317	214.635	413.266	9.93973	265.835	54.2127	54.6838
	173	901.255	91.1215	342.97	0	250.461	3.83531	102.532
	174	318.376	518.872	627.749	826.58	1656.57	680.629	355.858
	175	120.756	540.509	845.664	1440.63	627.78	1547.32	409.667
	176	637.919	251.559	437.078	293.403	310.22	300.067	210.566
	177	2368.48	170.389	199.465	194.781	384.964	76.5595	101.828
	178	675.567	128.497	612.655	953.707	193.377	702.28	165.205
	179	1817.89	571.664	1205.03	275.277	2005.46	483.37	479.836
	180	655.387	1388.36	1126.9	545.371	7582.94	662.929	839.948
	181	3591.44	259.503	421.003	482.214	262.961	509.335	259.469
	182	507.371	494.008	288.231	2612.22	1025.3	2619.46	626.579
	183	163.84	29.8113	118.502	93.8675	71.3772	280.48	43.7951
	184	248.78	694.166	683.633	235.979	1432.08	318.31	385.311
	185	0	26.16	0.494726	48.4174	50.7065	83.6023	0
	186	38.9735	362.855	746.158	1231.85	488.974	1182.1	441.189
	187	577.318	710.443	743.344	1269.93	598.535	1247.27	610.201
	188	257.128	509.711	513.446	171.449	5112.63	285.048	275.583
	189	173.014	78.1583	100.366	61.2103	0	20.3647	127.766
	190	3744.34	181.963	509.381	2412.55	606.448	3393.15	199.7
	191	519.443	709.798	765.23	313.14	1248.01	332.132	404.23
	192	4172.4	367.67	307.295	3418.37	558.749	2176.01	286.665
	193	411.206	302.683	355.08	517.41	2904.38	589.842	979.161
	194	3431.19	13942.2	8294.9	5234.38	32193.2	7125.83	8317.6
	195	401.342	1422.21	630.866	1592.92	1846.93	1236.18	317.673
	196	50.8474	685.58	450.467	354.085	3852.41	364.189	485.578
	197	56.8687	297.885	91.0006	285.951	726.581	194.386	97.0998
	198	102.041	9.41136	76.2792	80.3779	108.274	20.5734	19.083
	199	290.297	48.6209	10.5133	21.6922	5.61758	0	20.9846
	200	431.945	348.245	306.712	410.932	1768.75	275.588	250.666
	201	343.641	189.546	163.031	1386.21	347.415	844.359	124.503
	202	2113.58	589.419	489.343	726.295	3162.86	383.056	483.992
	203	975.577	562.286	400.096	313.849	812.022	199.053	395.089
	204	432.529	283.316	457.897	188.699	295.856	35.6381	187.219
	205	47.0958	383.251	140.502	196.54	3901.36	170.698	327.462
	206	0	0	53.0277	0	978.278	200.3	0
	207	128.667	0	68.5863	0	246.496	56.9147	192.729
	208	17.3282	1107.9	347.796	3133.75	10563.7	3175.01	2215.03
	209	87.9475	604.226	248.466	291.958	4724.03	316.1	863.859
	210	337.076	97.6098	265.358	622.258	194.568	580.085	95.1582
	211	515	295.121	174.278	436.137	2277.41	966.344	450.19
	212	0	26.8965	185.21	84.7601	144.185	114.69	41.6489
	213	62.815	10.4858	274.833	20.523	81.2632	82.785	96.1166
	214	172.891	60.3651	194.171	0	430.24	165.525	256.509
	215	638.689	18.5732	42.0388	859.736	461.446	1077.35	213.892
	216	427.825	138.571	30.8425	356.833	565.729	453.31	98.1962
	217	1747.31	0	0	1929.92	93.3576	2595.74	287.309
	218	275.149	0	0	810.743	0	999.114	233.619
	219	717.483	32.0023	0	154.811	0	11.0618	2667.61
